# Supplementary material for: Rootstocks Comparison in Grafted Watermelon under Water Deficit: Effects on the Fruit Quality and Yield
Source: Plants (Basel). 2023 Jan 22;12(3):509. doi: 10.3390/plants12030509 (PMC9920548; doi:10.3390/plants12030509)
Supplement: Supplementary file 1 [file plants-12-00509-s001.zip]

Archive with 1 entries (1 files):
- plants-2058425-supplementary.pdf
